# Supplementary material for: Pro-Fibrotic Effects of CCL18 on Human Lung Fibroblasts Are Mediated via CCR6
Source: Cells. 2024 Jan 26;13(3):238. doi: 10.3390/cells13030238 (PMC10854834; doi:10.3390/cells13030238)
Supplement: Supplementary file 1 [file cells-13-00238-s001.zip]

Archive with 1 entries (1 files):
- cells-2777986-SI.pdf
